# Supplementary material for: Natural Fiber-Reinforced Foamed Rubber Composites: A Sustainable Approach to Achieving Lightweight and Structural Stability in Sole Materials
Source: Polymers (Basel). 2025 Jul 26;17(15):2043. doi: 10.3390/polym17152043 (PMC12349017; doi:10.3390/polym17152043)
Supplement: Supplementary file 1 [file polymers-17-02043-s001.zip]

Archive with 1 entries (1 files):
- polymers-3749836-supplementary.pdf
